# Supplementary material for: Double Type Detection of Triiodide and Iodide Ions Using a Manganese(III) Porphyrin as Sensitive Compound
Source: Sensors (Basel). 2024 Aug 26;24(17):5517. doi: 10.3390/s24175517 (PMC11397875; doi:10.3390/s24175517)
Supplement: Supplementary file 1 [file sensors-24-05517-s001.zip]

Archive with 1 entries (1 files):
- sensors-3157799-supplementary.pdf
